# Supplementary material for: The Provenance of Slovenian Milk Using 87Sr/86Sr Isotope Ratios
Source: Foods. 2021 Jul 27;10(8):1729. doi: 10.3390/foods10081729 (PMC8393216; doi:10.3390/foods10081729)
Supplement: Supplementary file 1 [file foods-10-01729-s001.zip]

Archive with 1 entries (1 files):
- foods-1287017-supplementary.pdf
